# Supplementary material for: SRSF5 Regulates the Expression of BQ323636.1 to Modulate Tamoxifen Resistance in ER-Positive Breast Cancer
Source: Cancers (Basel). 2023 Apr 13;15(8):2271. doi: 10.3390/cancers15082271 (PMC10136643; doi:10.3390/cancers15082271)
Supplement: Supplementary file 1 [file cancers-15-02271-s001.zip]

Archive with 1 entries (1 files):
- cancers-2221229-supplementary.pdf
